# Supplementary material for: Screening of a Thraustochytrid Strain Collection for Carotenoid and Squalene Production Characterized by Cluster Analysis, Comparison of 18S rRNA Gene Sequences, Growth Behavior, and Morphology
Source: Mar Drugs. 2023 Mar 24;21(4):204. doi: 10.3390/md21040204 (PMC10140983; doi:10.3390/md21040204)
Supplement: Supplementary file 1 [file marinedrugs-21-00204-s001.zip]

Archive with 8 entries (8 files):
- Figure S1_FW.tif
- Figure S2_FW.tif
- Figure S3_FW.tif
- Figure S4_FW.tif
- Figure S5_FW.tif
- Figure S6_FW.tif
- SupplementFigures.pdf
- SupplementTables.xlsx
