# Supplementary material for: Screening of a Thraustochytrid Strain Collection for Carotenoid and Squalene Production Characterized by Cluster Analysis, Comparison of 18S rRNA Gene Sequences, Growth Behavior, and Morphology
Source: Mar Drugs. 2023 Mar 24;21(4):204. doi: 10.3390/md21040204 (PMC10140983; doi:10.3390/md21040204)
Supplement: Supplementary file 1 [file marinedrugs-21-00204-s001.zip › SupplementTables.xlsx]

## Sheet: S1 (Strain assignment)
Table S1. Assignment of the investigated strains based on sequence similarity to strains in the NCBI database on the basis of their 18S rRNA gene data. The corresponding strains with the highest score are shown.
strain information			BLAST parameters
strain	strain assignment	GenBank accession	next relative in BLAST	max score	total score	query cover	E value	per. ident	acc. len	accession
154f	Thraustochytrium aggregatum	OQ514291	Thraustochytrium aggregatum	1716	2751	0.92	0	0.9815	1681	AB022109.1
N557a	Schizochytrium aggregatum	OQ514292	Schizochytrium sp. BAFCcult 3502	2693	2693	0.99	0	0.9855	1715	HQ228969.1
N561b	Schizochytrium aggregatum	OQ514293	Schizochytrium sp. BAFCcult 3502	2643	2643	1	0	0.9885	1715	HQ228969.1
561bx	Schizochytrium aggregatum	OQ514294	Schizochytrium sp. BAFCcult 3502	2745	2745	0.99	0	0.9927	1715	HQ228969.1
N1001	Ulkenia visurgensis	OQ514295	Thraustochytrium aff. aureum BAFCcult 3543	3201	3201	0.96	0	0.9966	1750	HQ228981.1
N1438e	Thraustochytrium kinnei	OQ514296	Thraustochytrium kinnei	3251	3251	1	0	0.9966	1796	KT716334.1
1450d	Thraustochytrium kinnei	OQ514297	Thraustochytrium kinnei	3068	3068	1	0	0.9952	1796	KT716334.1
1462d	Thraustochytrium kinnei	OQ514298	Thraustochytrium kinnei	3099	3099	0.99	0	0.9823	1796	KT716334.1
1465d	Thraustochytrium kinnei	OQ514299	Thraustochytrium kinnei	3136	3136	0.99	0	0.988	1796	KT716334.1
1471d	Thraustochytrium kinnei	OQ514300	Thraustochytrium kinnei	3127	3127	0.99	0	0.9869	1796	KT716334.1
1471f	Thraustochytrium kinnei	OQ514301	Thraustochytrium kinnei	3169	3169	0.99	0	0.9887	1796	KT716334.1
1472e	Thraustochytrium kinnei	OQ514302	Thraustochytrium kinnei	3116	3116	0.99	0	0.9857	1796	KT716334.1
1473e	Thraustochytrium kinnei	OQ514303	Thraustochytrium kinnei	3140	3140	0.99	0	0.9891	1796	KT716334.1
1476b	Thraustochytrium kinnei	OQ514304	Thraustochytrium kinnei	3153	3153	0.99	0	0.9875	1796	KT716334.1
N1476c	Thraustochytrium kinnei	OQ514305	Thraustochytrium kinnei	2820	2820	0.99	0	0.9854	1796	KT716334.1
1485a	Thraustochytrium kinnei	OQ514306	Thraustochytrium kinnei	3304	3304	0.99	0	0.9967	1821	L34668.1
1518e	Thraustochytrium kinnei	OQ514307	Thraustochytrium kinnei	3299	3299	0.99	0	0.9961	1821	L34668.1
1526d	Thraustochytrium kinnei	OQ514308	Thraustochytrium kinnei	3265	3265	0.99	0	0.9966	1796	KT716334.1
1527a	Thraustochytrium kinnei	OQ514309	Thraustochytrium kinnei	3225	3225	0.99	0	0.9966	1796	KT716334.1
1527c	Thraustochytrium kinnei	OQ514310	Thraustochytrium kinnei	3282	3282	0.99	0	0.9967	1796	KT716334.1
1531c	Thraustochytrium kinnei	OQ514311	Thraustochytrium kinnei	3236	3236	0.99	0	0.9966	1796	KT716334.1
N1694d	Thraustochytrium kinnei	L34668.1	Thraustochytrium kinnei	3169	3169	0.99	0	0.9983	1796	KT716334.1
N1709d	Thraustochytrium kinnei	OQ514312	Thraustochytrium kinnei	3297	3297	0.99	0	0.9956	1821	L34668.1
N2820a	Schizochytrium aggregatum	OQ514313	Schizochytrium sp. BAFCcult 3502	2789	2789	0.99	0	0.9897	1715	HQ228969.1
N2845c	Thraustochytrium kinnei	OQ514314	Thraustochytrium kinnei	3079	3079	0.99	0	0.9806	1796	KT716334.1
3041c	Thraustochytrium kinnei	OQ514315	Thraustochytrium kinnei	3005	3005	1	0	0.9858	1796	KT716334.1
N4930a	Thraustochytrium aggregatum	OQ514316	Thraustochytrium aggregatum	1709	2572	0.94	0	0.9794	1681	AB022109.1
N4930b	Thraustochytrium aggregatum	OQ514317	Thraustochytrium aggregatum	1679	2525	0.85	0	0.9712	1681	AB022109.1
4992b	Thraustochytrium aggregatum	OQ514318	Thraustochytrium aggregatum	1742	2687	0.92	0	0.9897	1681	AB022109.1
N4994b	Thraustochytriidae sp.	OQ514319	Thraustochytriidae sp. SEK 690	3234	3234	0.98	0	0.9994	1754	AB973545.1
N4994d	Thraustochytriidae sp.	OQ514320	Thraustochytriidae sp. SEK 690	3216	3216	0.99	0	0.9989	1754	AB973545.1
N4995d	Thraustochytriidae sp.	OQ514321	Thraustochytriidae sp. SEK 690	3107	3107	1	0	0.9988	1754	AB973545.1
N5589c	Ulkenia visurgensis	OQ514322	Ulkenia visurgensis	3299	3299	0.99	0	0.9961	1812	AB022116.1
N5594d	Ulkenia visurgensis	OQ514323	Ulkenia visurgensis	3301	3301	0.99	0	0.9967	1812	AB022116.1
N5629e	Ulkenia profunda	OQ514324	Ulkenia profunda	3003	3003	0.99	0	0.9761	1762	DQ023615.1
N5658a	Ulkenia profunda	OQ514325	Ulkenia profunda	2811	2811	1	0	0.9665	1762	DQ023615.1
N5661	Ulkenia profunda	OQ514326	Ulkenia profunda	3249	3249	0.99	0	0.9911	1815	L34054.1
N5670c	Thraustochytriidae sp.	OQ514327	Thraustochytriidae sp. SEK 690	3234	3234	0.98	0	0.9994	1754	AB973545.1
N5676f	Ulkenia profunda	OQ514328	Ulkenia profunda	3127	3127	1	0	0.9902	1762	DQ023615.1
N5905	Ulkenia profunda	OQ514329	Ulkenia profunda	3184	3184	0.99	0	0.9921	1762	DQ023615.1
N5976	Ulkenia profunda	OQ514330	Ulkenia profunda	3158	3158	0.99	0	0.9909	1762	DQ023615.1
5985	Thraustochytrium aureum	OQ514331	Thraustochytrium aureum	1620	1620	0.99	0	0.9933	1630	KT598546.1
N5995	Oblongichytrium minutum	OQ514332	Schizochytrium minutum	3195	3195	0.99	0	0.9977	1794	AB022108.1
5996	Oblongichytrium minutum	OQ514333	Schizochytrium minutum	3105	3105	1	0	0.9976	1794	AB022108.1
N5997	Thraustochytrium striatum	OQ514334	Thraustochytrium sp. Yonez6-8	3051	3051	0.99	0	0.9923	1767	AB810969.1
N5998	Thraustochytrium aureum	OQ514335	Thraustochytrium aureum	3166	3166	1	0	0.9965	1807	AB022110.1
5999	Schizochytrium aggregatum	OQ514336	Schizochytrium sp. BAFCcult 3502	2612	2612	1	0	0.9863	1715	HQ228969.1
N6000b	Ulkenia visurgensis	OQ514337	Thraustochytrium aff. aureum BAFCcult 3543	3193	3193	0.98	0	0.9966	1750	HQ228981.1
N6001b	Thraustochytrium aureum	OQ514338	Thraustochytrium roseum	3105	3105	1	0	0.9994	1749	AB973566.1
N6002a	Thraustochytrium aureum	OQ514339	Thraustochytrium aureum	3290	3290	0.99	0	0.9956	1807	AB022110.1
N6005a	Thraustochytrium aureum	OQ514340	Thraustochytrium aureum	3291	3291	0.99	0	0.9956	1807	AB022110.1
N6006d	Thraustochytrium aureum	OQ514341	Thraustochytrium aureum	3265	3265	1	0	0.9966	1807	AB022110.1
N6006e	Thraustochytrium aureum	OQ514342	Thraustochytrium aureum	3038	3038	0.99	0	0.986	1807	AB022110.1
N6007e	Thraustochytrium aureum	OQ514343	Thraustochytrium aureum	3265	3265	1	0	0.9978	1807	AB022110.1
N6421	Paranamyces uniporus	OQ514345	uncultured Rhizophydiales	2730	2730	0.99	0	0.9618	4481	OL869115.1
N6422	Paranamyces uniporus	OQ514346	Paranamyces uniporus	2870	2870	0.98	0	0.9604	4569	MT731025.1
N6423	Paranamyces uniporus	OQ514347	Paranamyces uniporus	2789	2789	0.97	0	0.9645	4569	MT731025.1
N6424	Paranamyces uniporus	OQ514348	Paranamyces uniporus	2870	2870	0.98	0	0.9604	4569	MT731025.1
N6523	Paranamyces uniporus	OQ514349	Paranamyces uniporus	2870	2870	0.98	0	0.9604	4569	MT731025.1
Sakar7	Ulkenia visurgensis	OQ514344	Thraustochytrium aff. aureum BAFCcult 3543	3201	3201	0.96	0	0.9966	1750	HQ228981.1

## Sheet: S2 (Growth R²)
Table S2. Coefficients of determination and p-values of model 1-3 for the regression of growth data.
		Strain
		Ulkenia visurgesis				U. profunda	Thraustochytriidae sp.			T. striatum	Thraustochytrium aureum				Schizochytrium aggregatum			Thraustochytrium kinnei						T. aggregatum		O. minutum
		Sakar7	N6000b	N5589c	N5594d	N5658a	N4994d	N4995d	N5670c	N5997	N6007e	N6006d	N5998	5985	5999	N2820a	561bx	N1709d	N1694d	N1476c	1465d	1462d	3041c	4992b	154f	N5995	5996
Model 1	R²	0.9611	0.9471	0.8515	0.9719	0.7791	0.9091	0.979	0.9126	0.7475	0.7535	0.8045	0.464	0.5604	0.6964	0.8407	0.8247	0.926283	0.8848	0.8891	0.9532	0.8851	0.6529	0.8885	0.908	0.7846	0.4838
	R² adjusted	0.9092	0.8765	0.6533	0.9344	0.3371	0.7635	0.9509	0.7961	0.4107	0.3592	0.5438	-0.2506	-0.0258	0.2916	0.6282	0.5441	0.778849	0.7312	0.7412	0.8595	0.7319	0.19	0.7399	0.7241	0.4974	-0.2044
	p-value	0.0011	0.0026	0.0462	0.0004	0.3061	0.0295	0.0002	0.0109	0.1735	0.2465	0.0935	0.7211	0.5374	0.2624	0.0554	0.1251	0.0468	0.0234	0.0211	0.02	0.0232	0.3472	0.0213	0.0701	0.1187	0.6861
Model 2	R²	0.9444	0.9171	0.9093	0.9322	0.8231	0.9761	0.9626	0.935305	0.694235	0.9051	0.914029	0.554628	0.530881	0.711724	0.7652	0.6763	0.920061	0.9833	0.879	0.407227	0.888136	0.71251	0.8867	0.923745	0.8023	0.361501
	R² adjusted	0.8888	0.8341	0.8199	0.8643	0.5754	0.9482	0.9253	0.87061	0.38847	0.7944	0.828057	0.109255	0.061761	0.423448	0.5303	0.2986	0.808146	0.9667	0.758	-0.42265	0.776273	0.42502	0.7734	0.816988	0.6046	-0.277
	p-value	0.0007	0.0026	0.0034	0.0013	0.1024	0.0002	0.0002	0.0011	0.1508	0.0103	0.0029	0.3898	0.4373	0.128	0.0709	0.2475	0.017	<0.0001	0.009	0.8103	0.007	0.1271	0.0072	0.0152	0.0423	0.7647
Model 3	R²	0.9536	0.9627	0.9497	0.9841	0.9571	0.9981	0.9986	0.98	0.9252	0.9324	0.9348	0.9625	0.9637	0.981	0.8727	0.9997	0.9936	0.9986	0.9791	0.9972	0.9858	0.9925	0.9698	0.997	0.8946	0.9863
	R² adjusted	0.7834	0.8257	0.7651	0.9256	0.4846	0.9879	0.9937	0.9065	0.6511	0.5604	0.6959	0.8251	0.8307	0.9113	0.4059	0.9983	0.9228	0.9933	0.9023	0.9669	0.9339	0.9652	0.8689	0.9644	0.5084	0.9361
	p-value	0.0913	0.0675	0.1019	0.0199	0.5031	0.0102	0.0005	0.0278	0.1726	0.3196	0.1442	0.0678	0.0648	0.0257	0.3322	0.0015	0.2055	0.0006	0.0296	0.1354	0.0168	0.0065	0.0501	0.1402	0.2655	0.016

## Sheet: S3 (Model 2)
Table S3. Estimated model coefficients, p-values, and optimized parameters of model 2 for all analyzed strains regarding maximal biomass yield. Significant p-values are indicated with ** (σ = 0.01) and * (σ = 0.05).
The variance of the yield is given for a 0.95 confidence interval. Discussed strains are highlighted bold. Dry weight was approximated using data from the other trials.
	Ulkenia visurgesis								Ulkenia profunda		Thraustochytriidae sp.						T. striatum		Thraustochytrium aureum								Schizochytrium aggregatum						Thraustochytrium kinnei												Thraustochytrium aggregatum				Oblongichytrium minutum
	Sakar7		N6000b		N5589c		N5594d		N5658a		N4994d		N4995d		N5670c		N5997		N6007e		N6006d		N5998		5985		5999		N2820a		N561bx		N1709d		N1694d		N1476c		1465d		1462d		3041c		4992b		154f		N5995
	coefficient	p-value	coefficient	p-value	coefficient	p-value	coefficient	p-value	coefficient	p-value	coefficient	p-value	coefficient	p-value	coefficient	p-value	coefficient	p-value	coefficient	p-value	coefficient	p-value	coefficient	p-value	coefficient	p-value	coefficient	p-value	coefficient	p-value	coefficient	p-value	coefficient	p-value	coefficient	p-value	coefficient	p-value	coefficient	p-value	coefficient	p-value	coefficient	p-value	coefficient	p-value	coefficient	p-value	coefficient
a (intercept)	21.2689		60.2932		169.612		66.7869		116.004		188.391		93.5851		203.846		976.495		1028.19		-39.2296		-260.579		1256.06		166.776		175.1		933.452		49.9447		236.506		91.7685		-91.7631		174.325		74.3477		568.267		-482.964		-336.71
b1 (Glucose)	1.12534	0.072	2.07344	0.3353	-0.587444	0.0004**	-0.0122239	0.003**	1.99263	0.5893	0.691156	0.0014**	3.16442	0.2093	0.23733	0.0757	25.9328	0.062	-25.1937	0.0018**	-0.394272	0.0009**	4.03773	0.8276	16.9546	0.0962	-4.17813	0.0202*	2.22655	0.0125*	-0.334342	0.0464*	0.675248	0.0356*	0.0894816	<0.0001**	0.949728	0.0383*	-0.0631625	0.1778	1.79002	0.0229*	1.52749	0.4096	20.4066	0.0032**	17.8022	0.0478*	3.14648
b2 (Yeast extract)	-1.38826	0.0001**	14.5096	0.009**	-6.36901	0.0044**	-4.39451	0.0005**	6.52494	0.1112	6.49899	<0.0001**	32.9166	0.0005**	8.73107	0.0003**	12.0765	0.2435	40.9106	0.0187*	68.9798	0.0137*	45.1724	0.5828	12.9818	0.9569	19.1365	0.3138	5.59657	0.4159	-31.9593	0.7879	5.17312	0.0193*	2.91364	<0.0001**	9.18567	0.0161*	11.4603	0.9495	3.57745	0.0075**	9.56586	0.2983	38.2664	0.1135	50.0283	0.0125*	5.83963
b3 (pH)	-0.798636	0.9426	-7.02416	0.624	-17.4058	0.1173	-4.35256	0.6555	-14.435	0.4316	-24.8421	0.0397*	-12.725	0.4051	-26.3137	0.1512	-160.974	0.568	-140.592	0.5951	-6.45542	0.9614	28.0004	0.76	-196.37	0.5559	-22.664	0.8097	-20.6586	0.5088	-126.641	0.2008	-7.88046	0.3911	-28.8803	0.0086**	-13.7643	0.3629	13.2935	0.7761	-24.2239	0.2024	-10.5487	0.564	-88.4068	0.5711	65.2264	0.4109	55.3329
b4 (Phosphate)	27.3952	0.2651	-38.6593	0.2238	28.49	0.2092	-13.4284	0.5185	56.5208	0.2196	-29.9959	0.1807	-80.0192	0.1011	-37.7438	0.3106	1041.81	0.1093	347.701	0.5814	246.656	0.5375	80.1195	0.6802	648.567	0.3662	110.483	0.5823	3.64129	0.968	591.16	0.0505	7.49749	0.7237	-66.2342	0.0058**	4.15782	0.8933	-19.5132	0.7949	22.535	0.5556	-6.6187	0.8625	274.294	0.4121	-134.013	0.5617	-160.999
c1 (Glucose²)	-0.0159322	0.2029	-0.0261278	0.1151	0.0173111	0.1377	0.00649843	0.5328	-0.0210731	0.2817	-0.0127559	0.2596	-0.0460816	0.0558	-0.00751004	0.6775	-0.25676	0.3974	0.452134	0.1053	0.0496244	0.7913	-0.0176058	0.8559	-0.16897	0.6311	0.0938837	0.3611	-0.0129454	0.7645	0.0298574	0.8003	-0.0074349	0.4313	-0.00524103	0.5564	-0.0107862	0.4953	0.000801555	0.9811	-0.0253319	0.2079	-0.0197637	0.3201	-0.265176	0.1366	-0.291651	0.0542	-0.0573177
c2 (Yeast extract²)	0.390639	0.066	-0.656885	0.0244*	0.464422	0.025*	0.458515	0.0222*	-0.329249	0.2772	-0.249454	0.2	-1.62247	0.0025**	-0.287544	0.3289	-1.81408	0.6994	-3.6584	0.3964	-4.94635	0.1615	-2.45726	0.1406	-1.33925	0.8087	-1.47173	0.3653	-0.347445	0.6476	1.29319	0.5759	-0.25051	0.1213	-0.103419	0.4664	-0.464392	0.0912	-0.575914	0.3418	-0.0813498	0.7864	-0.392605	0.2211	-2.65295	0.3231	-2.52706	0.2163	-0.49033
d12 (Glucose*Yeast)	0.0218593	0.4857	-0.0379019	0.3523	0.0595702	0.0636	0.0312028	0.2682	-0.111132	0.0542	0.107617	0.006**	1.18701e-05	0.9998	0.093194	0.0789	-0.207319	0.7891	2.09293	0.0191*	1.52213	0.02*	-0.346221	0.2001	0.29776	0.7455	0.335792	0.2238	0.0700157	0.5682	0.330671	0.3892	0.0127422	0.5887	0.157513	0.0002**	0.0304896	0.4629	-0.0804884	0.3586	0.0616269	0.2384	-0.0735744	0.172	0.678634	0.1444	0.45912	0.163	-0.0750814
R²	0.9444		0.9171		0.9093		0.9322		0.8231		0.9761		0.9626		0.935305		0.694235		0.9051		0.914029		0.554628		0.530881		0.711724		0.7652		0.6763		0.920061		0.9833		0.879		0.407227		0.888136		0.71251		0.8867		0.923745		0.8023
adj. R²	0.8888		0.8341		0.8199		0.8643		0.5754		0.9482		0.9253		0.87061		0.38847		0.7944		0.828057		0.109255		0.061761		0.423448		0.5303		0.2986		0.808146		0.9667		0.758		-0.42265		0.776273		0.42502		0.7734		0.816988		0.6046
Pvalue	0.0007		0.0026		0.0034		0.0013		0.1024		0.0002		0.0002		0.0011		0.1508		0.0103		0.0029		0.3898		0.4373		0.128		0.0709		0.2475		0.017		<0.0001		0.009		0.8103		0.007		0.1271		0.0072		0.0152		0.0423
Optimized parameters
Glucose (g/L)	45.6068		32.345		60		60		38.1096		60		34.3362		60		50.2981		60		60		60		60		60		60		60		55.4798		60		60		0		53.5772		19.3412		57.0415		41.261		24.7907
Yeast extract (g/L)	15		10.1111		15		15		3.47721		15		10.1441		15		0.5		15		15		4.96469		11.5166		13.3462		14.0994		15		11.7362		15		11.8596		9.94971		15		10.3703		14.5078		13.6467		4.05677
pH	6.5		6.5		6.5		6.5		6.5		6.5		6.5		6.5		6.5		6.5		6.5		8.5		6.5		6.5		6.5		6.5		6.5		6.5		6.5		8.5		6.5		6.5		6.5		8.5		8.5
Phosphate addition (g/L)	0.5		0		0.5		0		0.5		0		0		0		0.5		0.5		0.5		0.5		0.5		0.5		0.5		0.5		0.5		0		0.5		0		0.5		0		0.5		0		0
Expected growth (g/L)	2.26172		2.1145		2.79037		2.20087		1.73566		2.79581		4.03948		2.96069		19.2484		36.1643		25.9054		4.47066		15.4958		7.38005		3.45736		10.483		0.897023		3.4362		1.52859		1.36146		2.37007		1.22066		17.2323		13.5735		3.20971
Confidence interval (g/L)	0.726686		0.508715		0.889194		0.646595		0.951889		0.657682		0.684293		1.13013		14.9442		23.8926		15.9036		4.52317		21.8969		7.12799		3.29174		11.449		0.579374		0.553806		0.996926		3.22878		1.35828		0.645641		12.0391		5.80096		1.66139
[truncated: 3 more columns]

## Sheet: S4 (Growth)
Table S4. Biomass yield of the analyzed strains on the DoE media. Dry weight was approximated using data from the other trials.
	Ulkenia visurgesis				U. profunda	Thraustochytriidae sp.			T. striatum	Thraustochytrium aureum				Schizochytrium aggregatum			Thraustochytrium kinnei						T. aggregatum		O. minutum
	Sakar7	N6000b	N5589c	N5594d	N5658a	N4994d	N4995d	N5670c	N5997	N6007e	N6006d	N5998	5985	5999	N2820a	561bx	N1709d	N1694d	N1476c	1465d	1462d	3041c	4992b	154f	N5995	5996
Mean biomass yield (g/L)	0.927524	1.08882	0.984944	0.816211	0.822244	0.909697	1.88071	0.979771	5.39739	6.66669	6.67303	1.66222	4.41469	1.94414	1.51496	2.10565	0.34879	0.843355	0.643823	0.325956	0.844967	0.581067	6.45778	4.87936	0.4959	1.45354
Median of biomass yield (g/L)	0.803706	1.37321	1.00955	0.792918	0.664332	0.782304	2.02362	0.73689	2.23538	3.0343	4.04724	1.35476	1.66936	0.994584	1.42332	1.5225	0.369924	0.650934	0.539226	0.138852	0.718098	0.61683	4.76638	3.12852	0.18444	0.58638
Maximum biomass yield (g/L)	1.78489	1.91852	1.87033	1.68554	1.56826	2.11114	3.393	2.21467	20.9524	27.2632	21.7291	6.40685	18.7932	7.67096	3.23988	8.58168	0.80997	2.50473	1.43585	1.25854	1.92635	1.22078	16.7893	11.5971	1.9749	11.2428
DoE medium for highest yield	10	10	8	8	11	8	7	8	9	8	8	9	9	9	9	9	9	8	12	11	7	7	9	8	5	9

## Sheet: S5 (Carotenoids)
Table S5. Carotenoid content and proportion in the analyzed strains used for cluster analysis. Values display the mean of the carotenoids obtained from all DoE experiments with al low salt concentration (15g/L).
Values for strains marked with asterisks display the mean carotenoid composition and content obtained from DoE experiments with a high (30g/L) salt concentration. Dry weight was approximated using data from the other trials.
			proportion of individual carotenoids in the total amount (%)
species	strain	carotenoid content (µg/g)	astaxanthin	9Z-astaxanthin	Di-Z-astaxanthin	13Z-Astaxanthin	astaxanthin monopal-mitate	phoenico- xanthin	cantha- xanthin	9Z-cantha- xanthin	echinenone	lycopene	β-carotene	unknown1	unknown 2	unknown 3	unknown 4	unknown 5	unknown 6
S. aggregatum	561bx	18.9098	0.231131	0.0492162	0.0220502	0.0438012	0	0.0120589	0	0	0	4.83496	89.068	0	0	0	5.2605	0.478305	0
	N2820a	8.54649	0.266529	0.0505323	0	0.0491919	0	0	0	0	0	4.11746	85.4343	0	0	0	9.65232	0.429724	0
	5999	29.2022	0.0839185	0.0362413	0	0	0	0	0	0	0	3.69652	89.1334	0	0	0	6.58861	0.461296	0
T. aureum	N6006d	46.2493	0	0	0	0	0	0	31.0683	3.81341	6.24634	5.59177	34.1167	7.54611	5.95189	0	3.67938	1.98615	0
	N6007e	127.279	0	0	0	0	0	0	22.4156	2.16581	6.35931	7.72615	45.6419	3.0857	5.61772	0	4.49912	2.48866	0
	N5998	14.7321	0	0	0	0	0	0	18.3784	1.80457	4.52965	33.451	14.422	12.7857	4.50933	0	8.13871	1.98061	0
	5985	249.327	0	0	0	0	0	0	42.5997	3.88503	5.46356	5.88074	24.6283	5.26392	7.75844	0	3.10861	1.41169	0
T. striatum	N5997	42.467	61.588	3.7454	0.974235	7.01488	12.0886	6.3257	1.09358	0.103732	0	2.62499	1.53635	0	0	1.67904	0	0	1.22553
Thraustochytriidae sp.	N4995d	80.8985	18.8566	0.645637	0.331778	1.27454	0	15.2491	32.2596	6.24922	0.994826	3.35563	4.77771	0	7.26675	0	8.73852	0	0
	N4994d	121.887	38.7142	0.61451	0.938916	3.3702	0	16.9459	23.9191	5.73099	0.406737	0.799068	1.29508	0	3.85995	0	3.40529	0	0
	N5670c	82.2958	33.0915	0.695867	0.709582	2.7899	0	15.8371	26.6875	4.15431	0.833596	1.39954	4.14938	0	4.69131	0	4.9604	0	0
U. visurgensis	Sakar7	30.0887	60.5074	1.4015	2.81178	10.0594	0	2.90673	0	0	2.36796	1.49164	14.1081	0	0	0	4.34555	0	0
	N6000b	15.8765	60.3913	1.89557	3.69888	10.7067	0	3.57676	0	0	0.176481	2.60401	9.90568	0	0	0	7.04458	0	0
	N5589c	59.1228	27.7214	0.502564	0.466401	2.60554	0	5.278	0.35586	0	9.11548	2.28569	46.6461	0	0	0	5.02296	0	0
	N5594d	30.2142	37.9	0.886312	1.41174	4.50617	0	4.78267	0.386894	0	11.1039	0.682093	38.1711	0	0	0	0.169152	0	0
U. profunda	N5658a	67.4892	71.962	0.343942	1.50869	5.93231	0	6.96822	0.876075	0	1.84706	4.59058	1.16893	0	0	0	4.80219	0	0
	N5905*	16.4708	64.8021	0.276529	0.913492	4.79009	0	14.7	2.10348	0	3.44997	1.98899	4.23191	0	0	0	2.74344	0	0
	N5629e*	2.90067	64.4158	0	1.88928	8.45333	0	22.9634	2.27819	0	0	0	0	0	0	0	0	0	0

## Sheet: S6 (Cluster Means)
Table S6-1. Cluster means of carotenoid composition obtained from k-means clustering of all strains grown on DoE experiments with al low salt concentration (15g/L).
cluster	all-E-astaxanthin	9Z-astaxanthin	di-Z-asta- xanthin	13Z-asta- xanthin	astaxanthin monopalmitate	phoenico- xanthin	cantha- xanthin	9Z-cantha- xanthin	echinenone	lycopene	β-carotene	unknown 1	unknown 2	unknown 4	strains
1	30.2208	0.652005	0.660092	2.47822	0	16.0107	27.6221	5.37818	0.745053	1.85141	3.40739	0	5.27267	5.7014	Thraustochytriidae sp. (N4994d, N4995d, N5670c)
2	0	0	0	0	0	0	32.0279	3.28808	6.02307	6.39956	34.7956	5.29858	6.44268	3.76237	T. aureum (N6006d, 5985, N6007e)
3	0	0	0	0	0	0	18.3784	1.80457	4.52965	33.451	14.422	12.7857	4.50933	8.13871	T. aureum (N5998)
4	64.2869	1.21367	2.67312	8.89946	0	4.4839	0.292025	0	1.46383	2.89541	8.39423	0	0	5.39744	U. visurgensis (Sakar7, N6000b), U. profunda 5658a
5	32.8107	0.694438	0.93907	3.55585	0	5.03034	0.371377	0	10.1097	1.48389	42.4086	0	0	2.59606	U. visurgensis (N5594d, N5589c)
6	61.588	3.7454	0.974235	7.01488	12.0886	6.3257	1.09358	0.103732	0	2.62499	1.53635	0	0	0	T. striatum (N5997)
7	0.193859	0.0453299	0.00735008	0.0309977	0	0.00401962	0	0	0	4.21631	87.8786	0	0	7.16714	S. aggregatum (5999, N2820a, 561bx)
8	0	0	0	0	0	0	0	0	0	0	0	0	0	0	Others
Table S6-2. Cluster means of carotenoid composition obtained from k-means clustering of all strains grown on DoE experiments with al low salt concentration (15g/L) including strains that only grew on a high salt concentration (30g/L). The latter are marked with an asterisk.
cluster	all-E-astaxanthin	9Z-astaxanthin	di-Z-asta- xanthin	13Z-asta- xanthin	astaxanthin monopalmitate	phoenico- xanthin	cantha- xanthin	9Z-cantha- xanthin	echinenone	lycopene	β-carotene	unknown 1	unknown 2	unknown 4	strains
1	30.2208	0.652005	0.660092	2.47822	0	16.0107	27.6221	5.37818	0.745053	1.85141	3.40739	0	5.27267	5.7014	Thraustochytriidae sp. (N4994d, N4995d, N5670c)
2	0	0	0	0	0	0	32.0279	3.28808	6.02307	6.39956	34.7956	5.29858	6.44268	3.76237	T. aureum (N6006d, 5985, N6007e)
3	0	0	0	0	0	0	18.3784	1.80457	4.52965	33.451	14.422	12.7857	4.50933	8.13871	T. aureum (N5998)
4	67.06	0.206824	1.43715	6.39191	0	14.8772	1.75258	0	1.76568	2.19319	1.80028	0	0	2.51521	U. profunda (N5905*, N5658a, N5629e*)
5	60.4494	1.64853	3.25533	10.383	0	3.24175	0	0	1.27222	2.04783	12.0069	0	0	5.69506	U. visurgensis (Sakar7, N6000b)
6	32.8107	0.694438	0.93907	3.55585	0	5.03034	0.371377	0	10.1097	1.48389	42.4086	0	0	2.59606	U. visurgensis (N5594d, N5589c)
7	61.588	3.7454	0.974235	7.01488	12.0886	6.3257	1.09358	0.103732	0	2.62499	1.53635	0	0	0	T. striatum (N5997)
8	0.193859	0.0453299	0.00735008	0.0309977	0	0.00401962	0	0	0	4.21631	87.8786	0	0	7.16714	S. aggregatum (5999, N2820a, 561bx)
9	0	0	0	0	0	0	0	0	0	0	0	0	0	0	Others

## Sheet: S7 (Carotenoids salt)
Table S7. Carotenoid content and proportion in the analyzed strains in the DoE with a high salt concentration (30 g/L). Values display the mean of the carotenoids obtained from all DoE experiments with a high salt concentration (30g/L).
Dry weight was approximated using data from the other trials.
			proportion of individual carotenoids in the total amount (%)
species	strain	carotenoid content (µg/g)	astaxanthin	9Z-astaxanthin	Di-Z-astaxanthin	13Z-astaxanthin	phoenico- xanthin	cantha- xanthin	9Z-cantha- xanthin	echinenone	lycopene	β-carotene	unknown 1	unknown 2	unknown 4	unknown 5
Thraustochytriidae sp.	N4995d	74.7641	15.53	0.554323	0.3241	1.14874	12.4696	33.4043	9.73276	1.21732	3.50078	5.28933	0	6.75549	10.0732	0
	N4994d	71.2628	36.5051	0.552183	1.0609	3.67227	16.4725	25.5596	6.7955	0.465078	0.717696	1.52608	0	4.09113	2.5819	0
T. aureum	N6006d	85.8257	0	0	0	0	0	35.5193	7.67502	8.92863	1.77865	34.6439	3.89171	4.20942	1.62917	1.72418
	N6007e	84.8228	0	0	0	0	0	27.1697	9.73228	8.16086	1.30595	42.5895	3.47142	4.05833	1.21541	2.29659
U. profunda	N5905	16.4708	64.8021	0.276529	0.913492	4.79009	14.7	2.10348	0	3.44997	1.98899	4.23191	0	0	2.74344	0
	N5658a	27.0369	67.9268	0.259167	4.91628	15.4518	7.09695	0	0	0.56719	0	1.03029	0	0	2.75157	0
	N5629e	2.90067	64.4158	0	1.88928	8.45333	22.9634	2.27819	0	0	0	0	0	0	0	0
U. visurgensis	Sakar7	18.9559	67.4085	1.20916	3.70135	12.4103	3.84028	0	0	1.4941	0	7.05719	0	0	2.87906	0
	N6000b	16.0965	61.4628	1.41417	3.55685	10.7484	3.66691	0	0	1.16475	1.65105	9.96809	0	0	6.36701	0
	N5589c	34.5933	41.4813	0.56957	0.847377	3.93446	6.31687	0.372371	0	7.71946	0.105501	37.3	0	0	1.35308	0
S. aggregatum	5999	16.8758	0.353653	0.0832685	0.0342486	0.0728559	0.0214755	0	0	0	2.92111	87.4508	0	0	8.25491	0.807671
	561bx	27.5006	0.154354	0.126221	0	0	0	0	0	0	1.51596	91.0953	0	0	6.74607	0.362119
	N2820a	3.49027	0	0	0	0	0	0	0	0	0	98.4285	0	0	0	1.57155

## Sheet: S8 (Carotenoids N5997)
Table S8. Carotenoid and squalene content and carotenoid proportion in T. striatum N5997 depending on the medium composition.
Dry weight was approximated using data from the other trials.
medium number	carotenoid content (µg/g)	astaxanthin	9Z-astaxanthin	di-Z-astaxanthin	13Z-astaxanthin	phoenico- xanthin	cantha- xanthin	9Z-cantha- xanthin	unknown 3	unknown 6	lycopene	astaxanthin mono- palmitate	β-carotene	squalene content (µg/g)
1	46.0861	67.217	8.79451	1.13974	5.52748	4.64243	1.07698	0.118828	0.522516	1.04192	2.93082	6.66039	0.327431	0.346047
2	32.0666	74.5537	7.68204	1.85433	6.13355	4.74633	0.828534	0	0.891161	1.64382	0.457582	1.2089	0	0.565292
3	11.8307	64.025	5.39854	2.94851	8.23916	10.0457	2.23049	0	0	3.06633	0	4.04623	0	9.25946
4	32.0302	70.6838	3.92531	2.51724	7.08079	6.08404	1.3291	0.297204	1.75604	2.97432	1.45569	1.47732	0.41914	9.49136
5	55.6402	68.3335	2.50418	0.909884	5.60511	4.5275	0.993237	0.0848511	0.444975	0.285626	0.886294	14.9125	0.5123	0.115575
6	28.4483	69.5945	6.08577	2.061	6.54531	5.94951	1.01467	0	1.31755	2.1428	2.1635	2.69349	0.431885	4.14857
7	17.4893	67.3218	0.925803	0.567633	3.56603	9.29651	1.24249	0	2.73296	0.932377	1.20444	10.1501	2.05985	2.84603
9	61.0707	49.3425	1.45212	0.73725	13.2168	6.36418	0.882984	0.109362	2.52589	0.486675	1.93383	20.6754	2.27305	0.938751
10	33.7996	63.8918	7.02508	0.872556	3.94971	6.07053	0.810906	0	1.78753	2.95115	6.20333	5.39039	1.04701	2.74063
11	36.9884	62.0855	4.40007	2.1439	6.31614	7.51259	1.24663	0.261	2.63126	3.96873	5.50849	2.55993	1.36575	13.3229
12	23.9135	66.0147	1.81733	0.592441	3.16271	5.14581	0.782252	0	1.79758	0.884147	2.87371	13.6708	3.25853	0.832423
13	24.8932	68.5345	10.8105	1.06478	5.52546	5.18529	1.2311	0	0.479172	0.317472	1.20601	5.64575	0	0.165788
14	43.3971	56.6603	2.26256	2.46113	8.42374	9.02788	1.88738	0.469884	5.10821	5.95347	4.53091	1.75101	1.46355	9.9214
15	69.1073	62.6645	0.999607	0.642455	5.29556	9.42702	1.74962	0.162096	1.33488	0.155541	0.991166	14.6756	1.90194	0.63618

## Sheet: S9 (Extract Yield)
Tabel S9. Extract content in dependency of strain, medium composition and medium solidity.
species	strain	DoE number	medium	biomass amount (mg)	extract amount (mg)	extract content (%)
U. visurgensis	N1001	6	solid	9.28	0.38	4.09483
		9	solid	16.26	0.7	4.30504
		15	solid	34.16	3.16	9.25059
		7	solid	60.82	3.31	5.44229
		7	liquid	27.87	1.44	5.16685
	N6000b	6	solid	9.05	0.29	3.20442
		9	solid	22.33	0.63	2.82132
		15	solid	37.37	5.58	14.9318
	N5594d	6	solid	8.24	0.2	2.42718
		9	solid	24.63	0.63	2.55786
		15	solid	31.89	3.23	10.1286
	N5589c	6	solid	5.54	0.38	6.85921
		9	solid	29.36	1.03	3.50817
		15	solid	26.69	4.15	15.5489
U. profunda	N5658a	6	solid	8.31	0.41	4.93381
		9	solid	24.48	0.85	3.47222
		15	solid	30.46	5.69	18.6802
		7	solid	43	2.33	5.4186
		7	liquid	9.78	0.35	3.57873
T. aureum	N6006d	6	solid	81.3	5.95	7.31857
		9	solid	94.3	48.19	51.1029
		15	solid	92.7	38.98	42.0496
		7	solid	93.85	11.42	12.1684
		7	liquid	40.41	1.82	4.50384
	5985	6	solid	25.79	1.18	4.57542
		9	solid	98.86	39.87	40.3298
		15	solid	78.42	23.92	30.5024
S. aggregatum	5999	6	solid	8.36	0.81	9.689
		9	solid	73.02	23.27	31.868
		15	solid	73.91	25.79	34.8938
	N2820a	6	solid	7.13	0.74	10.3787
		9	solid	74.71	15.86	21.2288
		15	solid	62.28	20.58	33.0443
O. minutum	5996	6	solid	67.13	3.05	4.54342
		9	solid	97.78	14.23	14.5531
		15	solid	32.04	3.22	10.0499
Thrausto-chytriidae sp.	N4994d	6	solid	13.73	0.92	6.70066
		9	solid	45.36	2.73	6.01852
		15	solid	0.99	-	-
		7	solid	85.18	4.58	5.37685
		7	solid	41.52	1.45	3.49229
	N5670c	6	solid	13.24	0.68	5.13595
		9	solid	72.28	3.23	4.46873
		15	solid	7.83	0.19	2.42656

## Sheet: S10 (Carotenoids M)
Table 10. Carotenoid content and proportion in strains cultivated on different solid media.
		proportion of individual carotenoids in the total amount (%)
species	strain	medium	carotenoid content (µg/g)	asta- xanthin	9Z-asta- xanthin	di-Z-asta- xanthin	13Z-asta- xanthin	phoenico- xanthin	cantha- xanthin	9Z-cantha- xanthin	echine- none	lycopene	β-carotene	unknown 1	unknown 2	unknown 3	unknown 4	unknown 5
Thraustochytriidae sp.	N4994d	6	300.335	23.4832	0.603641	0.637734	2.46317	15.4097	36.3324	8.5846	0.358482	1.11575	1.99015	0	5.13483	0	3.88638	0
		9	130.166	12.9523	0.510518	0.323595	1.12639	17.1422	46.2144	10.883	0.272178	0.255668	1.63066	0	7.34604	0	1.34308	0
		15	99.2071	14.9442	0.628801	0.307866	1.25351	21.2912	43.0849	7.68383	0	0	0	0	10.8057	0	0	0
	N5670c	6	138.615	19.4152	1.4246	0.68056	2.09855	9.33992	27.2254	26.8658	0.526831	1.38695	3.01826	0	3.04977	0	4.96817	0
		9	122.776	31.0887	1.24285	0.866733	3.76826	19.8346	27.6218	7.03834	0.143384	0.108588	1.09144	0	6.35548	0.0749121	0.764887	0
		15	106.691	14.898	0.74717	0.400967	1.47136	21.4572	40.5868	6.74595	0	0	0.617744	0	7.52787	5.54702	0	0
T. aureum	N6006d	6	48.3997	0	0	0	0	0	34.8148	6.61546	7.52662	10.8242	26.1037	0.0706215	2.09407	0	10.9183	1.0323
		9	243.753	0	0	0	0	0	25.7871	2.88798	6.65736	0.320244	53.2809	4.23501	4.61593	0	0.921008	1.2945
		15	342.574	0	0	0	0	0	35.6768	4.6293	8.68325	0.0629191	43.2902	1.12852	4.84286	0	0.176762	1.50937
	5985	6	169	0	0	0	0	0	45.8162	8.73798	8.2813	0	23.0156	0.181471	2.4018	0	11.1367	0.428936
		9	241.034	0	0	0	0	0	40.3956	3.25893	6.28006	0.269912	36.2521	5.47931	6.42208	0	0.511122	1.13089
		15	345.995	0	0	0	0	0	44.6828	4.49288	5.46515	0.0802833	29.2065	5.41194	9.09732	0	0	1.56312
U. profunda	N5658a	6	43.7471	58.6531	0.587749	1.84776	7.56617	5.13041	0.770687	0	0	10.4235	3.37535	0	0.621158	1.6408	9.38328	0
		9	76.7322	71.5049	0.422696	2.42348	9.46217	5.06943	0.590524	0	0.180337	2.41495	2.25123	0	0.658058	1.74358	3.27863	0
		15	112.055	82.222	0.61402	0.780419	5.49095	5.2619	0.43683	0	0.304725	0	1.76979	0	0.509264	0.772058	1.8381	0
U. visurgensis	N6000b	6	16.429	37.7095	0	1.78168	7.54625	3.28822	0	0	0.935795	10.2777	21.257	0	0	1.42502	15.7788	0
		9	41.7917	62.3048	0.88815	2.31012	10.4779	4.70759	0	0	0.264472	3.58411	4.84423	0	0.621332	1.14503	8.85224	0
		15	80.9893	70.8494	1.26534	0.896142	4.29525	2.89167	0	0	0.273507	0	15.2372	0	0.235127	1.13873	2.91762	0
	N1001	6	42.2929	58.6663	2.0116	2.2767	7.58355	9.2924	0.766157	0	0.597173	1.66646	10.3966	0	0.948322	1.69383	4.10091	0
		9	101.692	63.197	1.43667	3.32346	9.62484	10.7194	0.849581	0	0.520166	0.226896	4.58571	0	1.71982	2.39117	1.4053	0
		15	304.995	76.9695	0.846745	0.994469	6.75158	6.82574	0.212049	0	0.387536	0	2.60299	0	0.828532	0.887199	2.69369	0
	N5589c	6	50.8043	18.8753	0.225284	0.462305	3.62864	4.10094	0	0	0.699608	7.21711	45.6489	0	1.00793	4.50418	13.6298	0
		9	72.0115	40.5944	0.377861	0.37935	3.12956	8.19307	0.222897	0	0.355306	2.00112	32.1953	0	0.548591	6.98958	5.01299	0
		15	101.229	36.1226	0.330141	0.35722	2.59475	3.31094	0.177091	0	0.441774	0	48.9811	0	0.291703	3.69463	3.69801	0
	N5594d	6	47.1371	17.457	0.216442	0.266538	2.22285	2.84412	0	0	0.38796	1.87676	59.7369	0	0.478124	7.27373	7.23966	0
		9	69.1038	44.6039	0.628916	0.901514	4.85112	5.8274	0	0	0.266205	0.757911	26.878	0	0.614876	10.6265	4.04362	0
		15	131.791	53.8228	0.747109	0.465572	2.98371	6.71901	0	0	0.607114	0.237895	29.2088	0	0.3937	4.32787	0.486424	0
S. aggregatum	5999	6	27.8336	0	0	0	0	0	0	0	0	0	89.5015	0	0	0	10.4985	0
		9	39.5942	0	0	0	0	0	0	0	0	3.01501	93.5951	0	0	0	3.28071	0.109184
		15	48.9903	0	0	0	0	0	0	0	0	0	98.5438	0	0	0	0.849533	0.606705
	N2820a	6	17.1381	0	0	0	0	0	0	0	0	0	88.5371	0	0	0	11.4629	0
		9	27.2285	0	0	0	0	0	0	0	0	2.59426	93.4272	0	0	0	3.83083	0.14767
		15	34.4158	0	0	0	0	0	0	0	0	0	98.587	0	0	0	0.924673	0.488377
O. minutum	5996	6	0	0	0	0	0	0	0	0	0	0	0	0	0	0	0	0
		9	0	0	0	0	0	0	0	0	0	0	0	0	0	0	0	0
		15	0	0	0	0	0	0	0	0	0	0	0	0	0	0	0	0

[truncated: 2 more sheets: S11 (Carotenoids SL), S12 (Lit)]
